# Supplementary material for: Metagenomic analysis of nepoviruses: diversity, evolution and identification of a genome region in members of subgroup A that appears to be important for host range
Source: Arch Virol. 2021 Aug 9;166(10):2789–801. doi: 10.1007/s00705-021-05111-0 (PMC8421298; doi:10.1007/s00705-021-05111-0)
Supplement: Supplementary file 2 — Supplementary file2 (XLSX 80 KB) [file 705_2021_5111_MOESM2_ESM.xlsx]

## Sheet: Table S1
	Virus	Acronym	ID	Country	More precise location	Sampling	Release date	Plant Species, cultivars (cv)	Molecule	Accession
	Arabis mosaic virus	ArMV	ERR922631-1_RNA1	Italy	Trento (collection)	2015	2020	V. vinifera cv. Lambrusco	RNA1	########
	Arabis mosaic virus	ArMV	ERR923384-1_RNA1	Italy	Trento (collection)	2015	2020	V. vinifera cv. Moscato Rosa	RNA1	########
	Arabis mosaic virus	ArMV	SRR1619673-1_RNA1			2014	2020	Narcissus pseudonarcissus cv Andrews	RNA1	########
	Arabis mosaic virus	ArMV	SRR1619673-2_RNA1			2014	2020	Narcissus pseudonarcissus cv Andrews	RNA1	########
	Arabis mosaic virus	ArMV	SRR1619673-3_RNA1			2014	2020	Narcissus pseudonarcissus cv Andrews	RNA1	########
	Arabis mosaic virus	ArMV	SRR5788585-1_RNA1			2017	2020	Narcissus pseudonarcissus cv king Alfred	RNA1	########
	Arabis mosaic virus	ArMV	SRR6041662-1_RNA1			2017	2020	Narcissus viridiflorus	RNA1	########
	Arabis mosaic virus	ArMV	VA6_RNA1	France	Chablis	2016	2020	V. vinifera cv Chardonnay	RNA1	MW380906
	Arabis mosaic virus	ArMV	Syrah_RNA1			1995	2020	V. vinifera cv Syrah	RNA1	MW380904
	Grapevine fanleaf virus	GFLV	IC-MaA2354_RNA1	France	Chateauneuf du Pape	2015	2020	V. vinifera cv Grenache	RNA1	MW380911
	Grapevine fanleaf virus	GFLV	IC-MaA8134_RNA1	France	Chateauneuf du Pape	2015	2020	V. vinifera cv Grenache	RNA1	MW380912
	Grapevine fanleaf virus	GFLV	SRR522298-1_RNA1	Italy	Verona	2013	2020	V. vinifera cv. Corvina	RNA1	########
	Grapevine fanleaf virus	GFLV	SRR522298-2_RNA1	Italy	Verona	2013	2020	V. vinifera cv. Corvina	RNA1	########
	Grapevine fanleaf virus	GFLV	SRR522298-3_RNA1	Italy	Verona	2013	2020	V. vinifera cv. Corvina	RNA1	########
	Grapevine fanleaf virus	GFLV	HYF6-1a_RNA1	Switzerland	Valais	2016	2020	V. vinifera cv Chardonnay	RNA1	MW380915
	Grapevine fanleaf virus	GFLV	HYF6-1b_RNA1	Switzerland	Valais	2016	2020	V. vinifera cv Chardonnay	RNA1	MW380914
	Grapevine fanleaf virus	GFLV	HYF6-1c_RNA1	Switzerland	Valais	2016	2020	V. vinifera cv Chardonnay	RNA1	MW380913
	Grapevine fanleaf virus	GFLV	HYF7-1a_RNA1	Switzerland	Valais	2016	2020	V. vinifera cv Chardonnay	RNA1	MW380907
	Grapevine fanleaf virus	GFLV	HYF7-1b_RNA1	Switzerland	Valais	2016	2020	V. vinifera cv Chardonnay	RNA1	MW380908
	Grapevine fanleaf virus	GFLV	HYF9-1a_RNA1	Switzerland	Valais	2016	2020	V. vinifera cv Chasselas	RNA1	MW380909
	Grapevine fanleaf virus	GFLV	HYF9-1b_RNA1	Switzerland	Valais	2016	2020	V. vinifera cv Chasselas	RNA1	MW380910
	Mulberry mosaic leaf roll associated virus	MMLRaV	SRR6429236-1_RNA1			2017	2020	Morus alba var atropurpurea	RNA1	########
	Mulberry mosaic leaf roll associated virus	MMLRaV	SRR6429236-2_RNA1			2017	2020	Morus alba var atropurpurea	RNA1	########
	Mulberry mosaic leaf roll associated virus	MMLRaV	SRR6831124-1_RNA1			2017	2020	Morus alba	RNA1	########
	Arabis mosaic virus	ArMV	ERR922631-1_RNA2	Italy	Trento (collection)	2015	2020	V. vinifera cv. Lambrusco	RNA2	########
	Arabis mosaic virus	ArMV	ERR922384-1_RNA2	Italy	Trento (collection)	2015	2020	V. vinifera cv. Moscato Rosa	RNA2	########
	Arabis mosaic virus	ArMV	SRR1619673-1_RNA2			2014	2020	Narcissus pseudonarcissus cv Andrews	RNA2	########
	Arabis mosaic virus	ArMV	SRR1619673-2_RNA2			2014	2020	Narcissus pseudonarcissus cv Andrews	RNA2	########
	Arabis mosaic virus	ArMV	SRR5788585-1_RNA2			2017	2020	Narcissus pseudonarcissus cv king Alfred	RNA2	########
	Arabis mosaic virus	ArMV	SRR5788585-2_RNA2			2017	2020	Narcissus pseudonarcissus cv king Alfred	RNA2	########
	Arabis mosaic virus	ArMV	SRR6041662-1_RNA2			2017	2020	Narcissus viridiflorus	RNA2	########
	Arabis mosaic virus	ArMV	SRR6041662-2_RNA2			2017	2020	Narcissus viridiflorus	RNA2	########
	Arabis mosaic virus	ArMV	VA6_RNA2	France	Chablis	2016	2020	V vinifera cv Chardonnay	RNA2	MW380905
	Grapevine fanleaf virus	GFLV	IC-MaA2354_RNA2	France	Chateauneuf du Pape	2015	2020	V vinifera cv Grenache	RNA2	MW380917
	Grapevine fanleaf virus	GFLV	IC-MaA8134_RNA2	France	Chateauneuf du Pape	2015	2020	V vinifera cv Grenache	RNA2	MW380916
	Grapevine fanleaf virus	GFLV	SRR522298-1_RNA2	Italy	Verona	2013	2020	V. vinifera cv Corvina	RNA2	########
	Grapevine fanleaf virus	GFLV	SRR522298-2_RNA2	Italy	Verona	2013	2020	V. vinifera cv Corvina	RNA2	########
	Grapevine fanleaf virus	GFLV	SRR522298-3_RNA2	Italy	Verona	2013	2020	V. vinifera cv Corvina	RNA2	########
	Grapevine fanleaf virus	GFLV	HYF6-2a_RNA2	Switzerland	Valais	2016	2020	V. vinifera cv Chardonnay	RNA2	MW380920
	Grapevine fanleaf virus	GFLV	HYF6-2b_RNA2	Switzerland	Valais	2016	2020	V. vinifera cv Chardonnay	RNA2	MW380918
	Grapevine fanleaf virus	GFLV	HYF6-2c_RNA2	Switzerland	Valais	2016	2020	V. vinifera cv Chardonnay	RNA2	MW380919
	Grapevine fanleaf virus	GFLV	HYF7-2_RNA2	Switzerland	Valais	2016	2020	V. vinifera cv Chardonnay	RNA2	MW380921
	Grapevine fanleaf virus	GFLV	HYF9-2_RNA2	Switzerland	Valais	2016	2020	V. vinifera cv Chasselas	RNA2	MW380922
	Mulberry mosaic leaf roll associated virus	MMLRaV	SRR6429236-1_RNA2			2017	2020	Morus alba var atropurpurea	RNA2	########
	Mulberry mosaic leaf roll associated virus	MMLRaV	SRR6429236-2_RNA2			2017	2020	Morus alba var atropurpurea	RNA2	########
	Mulberry mosaic leaf roll associated virus	MMLRaV	SRR6831124-1_RNA2			2017	2020	Morus alba	RNA2	########

## Sheet: Table S2
NCBI	Virus	Acronym	ID	Country	Year/paper	Release date	Plant Species, cultivars (cv)
JX304792	Aeonium ringspot virus	AeRSV		Italy	2011	2012	Aeonium sp
GQ369526	Arabis mosaic virus	ArMV	Ba1	Switzerland	1991	2009	Winter barley cv express
GQ369527	Arabis mosaic virus	ArMV	Ba2	Switzerland	1991	2009	Winter barley cv express
GQ369528	Arabis mosaic virus	ArMV	Ba3	Switzerland	1991	2009	Winter barley cv express
JQ975057	Arabis mosaic virus	ArMV	Du13	Spain		2012	V. vinifera cv Tempranillo
EU617326	Arabis mosaic virus	ArMV	Lv	Germany		2008	Ligustrum vulgare
AY303786	Arabis mosaic virus	ArMV	NW	Germany	2001	2003	V. vinifera cv Pinot gris
This study	Arabis mosaic virus	ArMV	ERR922631-1	Italy	2015	2020	V. vinifera cv. Lambrusco
This study	Arabis mosaic virus	ArMV	ERR923384-1	Italy	2015	2020	V. vinifera cv. Moscato Rosa
This study	Arabis mosaic virus	ArMV	SRR1619673-1		2014	2020	Narcissus pseudonarcissus cv Andrews
This study	Arabis mosaic virus	ArMV	SRR1619673-2		2014	2020	Narcissus pseudonarcissus cv Andrews
This study	Arabis mosaic virus	ArMV	SRR1619673-3		2014	2020	Narcissus pseudonarcissus cv Andrews
This study	Arabis mosaic virus	ArMV	SRR5788585-1		2017	2020	Narcissus pseudonarcissus cv king Alfred
This study	Arabis mosaic virus	ArMV	VA6	France	2016	2020	V. vinifera cv Chardonnay
This study	Arabis mosaic virus	ArMV	Syrah			2020	V. vinifera cv Syrah
MH802016	Arabis mosaic virus	ArMV	12G421		2012	2019	Vitis vinifera
MH802018	Arabis mosaic virus	ArMV	12G489		2012	2019	Vitis vinifera
MN599984	Arabis mosaic virus	ArMV	Co	France	2018	2019	Vitis vinifera
KY569301	Arracacha virus A	AVA	AVA	Peru	1975	2017	Arracacha
LT608395	Artichoke italian latent virus	AILV	V	Bulgaria		2017	Grapevine
NC_003693	Beet ringspot virus	BRSV	S		1986	1988	Arctium lappa
MF141079	Beet ringspot virus	BRSV	Br1	Hungary	2014	2017	Begonia x ricinifolia
MH939189	Beet ringspot virus	BRSV	Ox	USA	2013	2019	Oxalis triangularis
NC_003509	Blackcurrant reversion virus	BRV		Scotland	1997	2001	Ribes nigrum L
AB649296	Blueberry latent spherical virus	BLSV	lwate	Japan		2011	Vaccinium corymbosum cv bluejay
MK492273	Caraway yellows virus	CawYV	JKI27894	Germany	2016	2019	Carum carvi L.
KC937021	Cherry leaf roll virus	CLRV	54	New Zealand		2013	Malus domestica
KC937025	Cherry leaf roll virus	CLRV	441	New Zealand		2013	Vaccinium darrowii
KC937024	Cherry leaf roll virus	CLRV	737	New Zealand		2013	Rumex obtusifolius
KC937020	Cherry leaf roll virus	CLRV	739	New Zealand		2013	Actinidia chinensis
KC937023	Cherry leaf roll virus	CLRV	1978	New Zealand		2013	Rubus idaeus
FR851461	Cherry leaf roll virus	CLRV	E395	Germany	1987	2011	Rheum sp
KC937022	Cherry leaf roll virus	CLRV	FNW	New Zealand		2013	Ribes rubrum
JN104386	Cherry leaf roll virus	CLRV	Olm1	USA		2011	Prunus avium
LT883167	Cherry leaf roll virus	CLRV	E51448	Germany		2017	Betula pendula
LT883165	Cherry leaf roll virus	CLRV	E327	Germany		2017	Prunus avium
KU215412	Cherry leaf roll virus	CLRV	Lambert43	Czech republic	2014	2016	Cherry
NC_003791	Cycas necrotic stunt virus	CNSV		Japan		2001	Cycas revoluta
MK512741	Cycas necrotic stunt virus	CNSV	AD	South Korea	2016	2019	Paeonia suffruticosa
MK512837	Cycas necrotic stunt virus	CNSV	DJ	South Korea	2014	2019	Daphne odora
BK010916	Cycas necrotic stunt virus	CNSV		China	2018	2019	Medicago sativa
NC_018383	Grapevine Anatolian ringspot virus	GARSV	A34	Turkey	2002	2012	V. vinifera cv. Kizlar Tahtasi
NC_015492	Grapevine Bulgarian latent virus	GBLV	Serb1	Serbia	2009	2010	V. vinifera
NC_003622	Grapevine chrome mosaic virus	GCMV		Hungary		1989	V. vinifera
NC_017939	Grapevine deformation virus	GDefV	N66	Turkey	2002	2011	V. vinifera cv Dimrit
MF804979	Grapevine fanleaf virus	GFLV	B844	France	2001	2018	V. vinifera
MH383240	Grapevine fanleaf virus	GFLV	CO1(A17b)	France	2001	2018	V. vinifera cv Chardonnay
MH383242	Grapevine fanleaf virus	GFLV	CO2(A17d)	France	2001	2018	V. vinifera cv Chardonnay
NC_003615	Grapevine fanleaf virus	GFLV	F13	France	1964	1991	V. vinifera cv Frontignan
MH492668	Grapevine fanleaf virus	GFLV	IC-P1a	France	2014	2018	V. vinifera cv Chardonnay
MH492670	Grapevine fanleaf virus	GFLV	IC-P2a	France	2014	2018	V. vinifera cv Chardonnay
This study	Grapevine fanleaf virus	GFLV	IC-MaA2354	France	2015	2020	V. vinifera cv Grenache
This study	Grapevine fanleaf virus	GFLV	IC-MaA8134	France	2015	2020	V. vinifera cv Grenache
MH492666	Grapevine fanleaf virus	GFLV	IC-MaA8193	France	2015	2020	V. vinifera cv Grenache
JX513889	Grapevine fanleaf virus	GFLV	GFV-1050-02	Canada	2010	2012	V. vinifera
JX513894	Grapevine fanleaf virus	GFLV	GFV-3138-01	USA	2010	2012	V. vinifera
JN391442	Grapevine fanleaf virus	GFLV	GHu	Hungary	1989	2004	V. vinifera cv Gloria HungarIae
KC900162	Grapevine fanleaf virus	GFLV	SACH44	South Africa	2010	2013	V. vinifera cv Chardonnay
JF968120	Grapevine fanleaf virus	GFLV	SAPCS3	South Africa	2006	2011	V. vinifera cv Cabernet Sauvignon
KU522584	Grapevine fanleaf virus	GFLV	SDHN	China	2014	2016	V. vinifera cv Santos hani
KX034855	Grapevine fanleaf virus	GFLV	SWT1-1-3	France	2015	2017	V. vinifera cv Pinot meunier
KX034856	Grapevine fanleaf virus	GFLV	SWT2-1-1	France	2015	2017	V. vinifera cv Pinot meunier
KX034858	Grapevine fanleaf virus	GFLV	SWT2-1-3	France	2015	2017	V. vinifera cv Pinot meunier
KX034860	Grapevine fanleaf virus	GFLV	SWT3-1-2	France	2015	2017	V. vinifera cv Pinot meunier
GQ332372	Grapevine fanleaf virus	GFLV	WAPN173	USA	2008	2009	V. vinifera cv Pinot noir
GQ332373	Grapevine fanleaf virus	GFLV	WAPN6132	USA	2008	2009	V. vinifera cv Pinot noir
KX011072	Grapevine fanleaf virus	GFLV	WTR1-1-1	France	2015	2017	V. vinifera cv 41B
KX011075	Grapevine fanleaf virus	GFLV	WTR2-1-2	France	2015	2017	V. vinifera cv 41B
KX034844	Grapevine fanleaf virus	GFLV	WTR4-1-1	France	2015	2017	V. vinifera cv 41B
KX034845	Grapevine fanleaf virus	GFLV	WTR4-1-2	France	2015	2017	V. vinifera cv 41B
KX034847	Grapevine fanleaf virus	GFLV	WTR5-1-2	France	2015	2017	V. vinifera cv 41B
KX034851	Grapevine fanleaf virus	GFLV	WTR6-1-3	France	2015	2017	V. vinifera cv 41B
This study	Grapevine fanleaf virus	GFLV	SRR522298-1	Italy	2013	2020	V. vinifera cv. Corvina
This study	Grapevine fanleaf virus	GFLV	SRR522298-2	Italy	2013	2020	V. vinifera cv. Corvina
This study	Grapevine fanleaf virus	GFLV	SRR522298-3	Italy	2013	2020	V. vinifera cv. Corvina
MH802025	Grapevine fanleaf virus	GFLV	12G403	Canada	2012	2019	V. vinifera
MH802027	Grapevine fanleaf virus	GFLV	12G404	Canada	2012	2019	V. vinifera
MH802030	Grapevine fanleaf virus	GFLV	12G451	Canada	2012	2019	V. vinifera
This study	Grapevine fanleaf virus	GFLV	HYF6-1a	Switzerland	2016	2020	V. vinifera cv Chardonnay
This study	Grapevine fanleaf virus	GFLV	HYF6-1b	Switzerland	2016	2020	V. vinifera cv Chardonnay
This study	Grapevine fanleaf virus	GFLV	HYF6-1c	Switzerland	2016	2020	V. vinifera cv Chardonnay
This study	Grapevine fanleaf virus	GFLV	HYF7-1a	Switzerland	2016	2020	V. vinifera cv Chardonnay
This study	Grapevine fanleaf virus	GFLV	HYF7-1b	Switzerland	2016	2020	V. vinifera cv Chardonnay
This study	Grapevine fanleaf virus	GFLV	HYF9-1a	Switzerland	2016	2020	V. vinifera cv Chasselas
This study	Grapevine fanleaf virus	GFLV	HYF9-1b	Switzerland	2016	2020	V. vinifera cv Chasselas
AB518485	Melon mild mottle virus	MMMoV	Tottori	Japan	2008	2009	Cucumis melo
KC904083	Mulberry mosaic leaf roll associated virus	MMLRaV	zj	China	2010	2013	Morus alba
This study	Mulberry mosaic leaf roll associated virus	MMLRaV	SRR6429236-1		2017	2020	Morus alba var atropurpurea
This study	Mulberry mosaic leaf roll associated virus	MMLRaV	SRR6429236-2		2017	2020	Morus alba var atropurpurea
AF016626	Peach rosette mosaic virus	PRMV	Mich	USA		1997	Grapevine
NC_034214	Peach rosette mosaic virus	PRMV	2	USA	2011	2017	Grapevine
KX812815	Petunia chlorotic mottle virus	PCMoV	Brats01	USA	2014	2017	Petunia hybrida
NC_022798	Potato black ringspot virus	PBRSV	PRI-Ec	Scotland		2013	Solanum tuberosum
KX656670	Potato virus B	PVB	pasco-01	Peru	2010	2016	Potato
MH716806	Potato virus U	PVU		Peru	1977	2018	Solanum tuberosum ssp. andigena
NC_005266	Raspberry ringspot virus	RpRSV	cherry	Germany		2003	V. vinifera
AY310444	Raspberry ringspot virus	RpRSV	DSMZ	Germany		2003	V. vinifera
MG253828	Red clover nepovirus A	RCNVA	B46	Czech republic	2017	2018	Trifolium pratense L
MG253830	Red clover nepovirus A	RCNVA	PV2	Czech republic	2014	2018	Trifolium pratense L
KX424571	Soybean latent spherical virus	SLSV	ND1	USA	2010	2016	Soybean
KJ556849	Tobacco ringspot virus	TRSV	SK	South Korea	2012	2014	Glycine max
NC_005097	Tobacco ringspot virus	TRSV				1996	Phaseolus vulgaris cv Black Valentine
HG939487	Tomato black ring virus	TBRV	Mirs	Hungary		2014	Grapevine
NC_004439	Tomato black ring virus	TBRV	MJ	Poland		2002	Robinia pseudoaccacia
KX977560	Tomato black ring virus	TBRV	P1	Poland	2000	2016	Solanum lycopersicum
KM083890	Tomato ringspot virus	ToRSV	13c280	USA	1995	2014	Prunus sp peach
KM083892	Tomato ringspot virus	ToRSV	GYV-2014	USA	1999	2014	Grapevine
KM083894	Tomato ringspot virus	ToRSV	Rasp1-2014	USA	1999	2014	Raspberry
NC_003840	Tomato ringspot virus	ToRSV	raspberry	Canada	1991	1995	Raspberry
KR911669	Tomato ringspot virus	ToRSV	RaspCL_v1	Chile	2011	2016	Raspberry
	110 sequences

## Sheet: Table S3
NCBI	Virus	Acronym	ID	Country	Year/paper	Release date	Plant Species, cultivars (cv)
JQ670669	Aeonium ringspot virus	AeRSV		Italy	2011	2012	Aeonium sp
GQ369529	Arabis mosaic virus	ArMV	ba4	Switzerland	1991	2009	Winter barley cv express
GQ369530	Arabis mosaic virus	ArMV	ba5	Switzerland	1991	2009	Winter barley cv express
AB279739	Arabis mosaic virus	ArMV	butterbur	Japan		2006	Butterbur
HQ834962	Arabis mosaic virus	ArMV	Du13	Spain		2012	V. vinifera cv Tempranillo
AB279741	Arabis mosaic virus	ArMV	Lily	Japan	1997	2006	Lily
EU617327	Arabis mosaic virus	ArMV	Lv	Germany		2008	Ligustrum vulgare
AB279740	Arabis mosaic virus	ArMV	narcissus	Japan		2006	Narcissus
AY017339	Arabis mosaic virus	ArMV	NW	Germany	2001	2003	V. vinifera cv Pinot gris
X81815	Arabis mosaic virus	ArMV	S-L			1994	V. vinifera Syrah
X81814	Arabis mosaic virus	ArMV	S-U	France		1994	V. vinifera Syrah
EF426853	Arabis mosaic virus	ArMV	Ta	France	1964	2007	V. vinifera cv Tannat
This study	Arabis mosaic virus	ArMV	ERR922631-1	Italy	2015	2020	V. vinifera cv. Lambrusco
This study	Arabis mosaic virus	ArMV	ERR922384-1	Italy	2015	2020	V. vinifera cv. Moscato Rosa
This study	Arabis mosaic virus	ArMV	SRR1619673-1		2014	2020	Narcissus pseudonarcissus cv Andrews
This study	Arabis mosaic virus	ArMV	SRR1619673-2		2014	2020	Narcissus pseudonarcissus cv Andrews
This study	Arabis mosaic virus	ArMV	SRR6041662-1		2017	2020	Narcissus viridiflorus
This study	Arabis mosaic virus	ArMV	SRR6041662-2		2017	2020	Narcissus viridiflorus
This study	Arabis mosaic virus	ArMV	VA6	France	2016	2020	V. vinifera cv Chardonnay
MH802019	Arabis mosaic virus	ArMV	12G489		2012	2019	V. vinifera
MH802017	Arabis mosaic virus	ArMV	12G421		2012	2019	V. vinifera
MN599985	Arabis mosaic virus	ArMV	Co	France	2018	2019	V. vinifera
KY569302	Arracacha virus A	AVA	AVA	Peru	1975	2017	Arracacha
LT608396	Artichoke italian latent virus	AILV	V	Bulgaria		2017	Grapevine
LT608397	Artichoke italian latent virus	AILV	C	Italy		2018	Artichocke
LT608398	Artichoke italian latent virus	AILV	G	Bulgaria		2018	Gladiolus
NC_003694	Beet ringspot virus	BRSV	S		1986	1988	Arctium lappa
MF141080	Beet ringspot virus	BRSV	Br1	Hungary	2014	2017	Begonia x Ricinifolia
MH939190	Beet ringspot virus	BRSV	Ox	USA	2013	2019	Oxalis triangularis
MG727392	Beet ringspot virus	BRSV	BRox2	Netherlands	2017	2018	Oxalis triangularis
NC_003502	Blackcurrant reversion virus	BRV		Scotland	1997	2001	Ribes nigrum L
AB649297	Blueberry latent spherical virus	BLSV	lwate	Japan		2011	Vaccinium corymbosum cv bluejay
MK492274	Caraway yellows virus	CawYV	JKI27894	Germany	2016	2019	Carum carvi L.
KC937027	Cherry leaf roll virus	CLRV	54	New Zealand		2013	Malus domestica
KC937031	Cherry leaf roll virus	CLRV	441	New Zealand		2013	Vaccinium darrowii
KC937030	Cherry leaf roll virus	CLRV	737	New Zealand		2013	Rumex obtusifolius
KC937026	Cherry leaf roll virus	CLRV	739	New Zealand		2013	Actinidia chinensis
KC937029	Cherry leaf roll virus	CLRV	1978	New Zealand		2013	Rubus idaeus
FR851462	Cherry leaf roll virus	CLRV	E395	Germany		2011	Rheum sp
KC937028	Cherry leaf roll virus	CLRV	FNW	New Zealand		2013	Ribes rubrum
JN104385	Cherry leaf roll virus	CLRV	Olm1	USA	1987	2011	Prunus avium
LT883168	Cherry leaf roll virus	CLRV	E51448	Germany		2017	Betula pendula
LT883166	Cherry leaf roll virus	CLRV	E327	Germany		2017	Prunus avium
JN127337	Cycas necrotic stunt virus	CNSV	Lily1	Australia	2010	2012	Lilium longiflorum
NC_003792	Cycas necrotic stunt virus	CNSV		Japan		2001	Cycas revoluta
MK512742	Cycas necrotic stunt virus	CNSV	AD	South Korea	2016	2019	Paeonia suffruticosa
MK512838	Cycas necrotic stunt virus	CNSV	DJ	South Korea	2014	2019	Daphne odora
BK010917	Cycas necrotic stunt virus	CNSV		China	2018	2019	Medicago sativa
NC_018384	Grapevine Anatolian ringspot virus	GARSV	A34	Turkey	2002	2012	V. vinifera cv. Kizlar Tahtasi
NC_015493	Grapevine Bulgarian latent virus	GBLV	Serb1	Serbia	2009	2010	V. vinifera
HG939485	Grapevine chrome mosaic virus	GCMV	H15	Hungary		2014	V. vinifera cv Italian Riesling
HG939484	Grapevine chrome mosaic virus	GCMV	H6	Hungary		2014	V. vinifera cv Dimont Pomaric
NC_003621	Grapevine chrome mosaic virus	GCMV		Hungary		1989	V. vinifera
NC_017938	Grapevine deformation virus	GDefV	N66	Turkey	2002	2011	V. vinifera cv Dimrit
JX559643	Grapevine fanleaf virus	GFLV	3138-07	Canada	2010	2012	V. vinifera
AY780902	Grapevine fanleaf virus	GFLV	A10a	France	1999	2004	V. vinifera cv Chardonnay
AY780900	Grapevine fanleaf virus	GFLV	A17b	France	1999	2004	V. vinifera cv Chardonnay
AY780901	Grapevine fanleaf virus	GFLV	A17d	France	1999	2004	V. vinifera cv Chardonnay
AY780903	Grapevine fanleaf virus	GFLV	B19a	France	1999	2004	V. vinifera cv Chardonnay
MF182354	Grapevine fanleaf virus	GFLV	B844a	France	2001	2018	V. vinifera
MF182355	Grapevine fanleaf virus	GFLV	B844b	France	2001	2018	V. vinifera
JQ071376	Grapevine fanleaf virus	GFLV	Bonab	Iran	2009	2011	V. vinifera
GU972577	Grapevine fanleaf virus	GFLV	CACSB2	USA	2007	2010	V. vinifera cv Cabernet Sauvignon
GU972579	Grapevine fanleaf virus	GFLV	CACSB4	USA	2007	2010	V. vinifera cv Cabernet Sauvignon
GU972582	Grapevine fanleaf virus	GFLV	CACSC2	USA	2007	2010	V. vinifera cv Cabernet Sauvignon
GU972583	Grapevine fanleaf virus	GFLV	CACSC3	USA	2007	2010	V. vinifera cv Cabernet Sauvignon
GU972584	Grapevine fanleaf virus	GFLV	CACSC4	USA	2007	2010	V. vinifera cv Cabernet Sauvignon
GU972571	Grapevine fanleaf virus	GFLV	CAZIN1	USA	2007	2010	V. vinifera cv Zinfandel
GU972572	Grapevine fanleaf virus	GFLV	CAZIN2	USA	2007	2010	V. vinifera cv Zinfandel
GU972574	Grapevine fanleaf virus	GFLV	CAZIN4	USA	2007	2010	V. vinifera cv Zinfandel
KC256955	Grapevine fanleaf virus	GFLV	Ch_FL1	Chile	2010	2012	V. vinifera cv Cabernet Sauvignon
KC256957	Grapevine fanleaf virus	GFLV	Ch_FL162	Chile	2010	2012	V. vinifera cv Moscatel
KC256956	Grapevine fanleaf virus	GFLV	Ch_FL4217	Chile	2011	2012	V. vinifera cv Superior
KC256959	Grapevine fanleaf virus	GFLV	Ch_FL4406	Chile	2011	2012	V. vinifera cv Thompson Seedless
KC256961	Grapevine fanleaf virus	GFLV	Ch_FL4598	Chile	2011	2012	V. vinifera cv Superior
KC256964	Grapevine fanleaf virus	GFLV	Ch_FL70	Chile	2010	2012	V. vinifera cv Chardonnay
KC256965	Grapevine fanleaf virus	GFLV	Ch_FL785	Chile	2010	2012	V. vinifera cv Cabernet Sauvignon
KC256966	Grapevine fanleaf virus	GFLV	Ch_FL81	Chile	2010	2012	V. vinifera cv Cabernet Sauvignon
KC256962	Grapevine fanleaf virus	GFLV	Ch_FL92	Chile	2010	2012	V. vinifera cv Cabernet Sauvignon
NC_003623	Grapevine fanleaf virus	GFLV	F13	France	1964	1991	V. vinifera cv Frontignan
This study	Grapevine fanleaf virus	GFLV	IC-MaA2354	France	2003	2020	V. vinifera cv Grenache
This study	Grapevine fanleaf virus	GFLV	IC-MaA8134	France	2003	2020	V. vinifera cv Grenache
MH492666	Grapevine fanleaf virus	GFLV	IC-MaA8193	France	2003	2020	V. vinifera cv Grenache
MH492669	Grapevine fanleaf virus	GFLV	IC-P1a	France	2014	2020	V. vinifera cv Chardonnay
MH492671	Grapevine fanleaf virus	GFLV	IC-P2a	France	2014	2020	V. vinifera cv Chardonnay
JX513890	Grapevine fanleaf virus	GFLV	GFV-1050-02	Canada	2010	2012	V. vinifera
JX513895	Grapevine fanleaf virus	GFLV	GFV-3138-01	USA	2010	2012	V. vinifera
EF426852	Grapevine fanleaf virus	GFLV	GHu	Hungary	1989	2004	V. vinifera cv Gloria Hungariae
AY017338	Grapevine fanleaf virus	GFLV	NW	Germany	2010	2013	V. vinifera cv Huxel
KC900163	Grapevine fanleaf virus	GFLV	SACH44	South Africa	2006	2011	V. vinifera cv Chardonay
JF968121	Grapevine fanleaf virus	GFLV	SAPCS3	South Africa	2014	2016	V. vinifera cv Cabernet Sauvignon
KU522585	Grapevine fanleaf virus	GFLV	SDHN	China	2014	2016	V. vinifera cv Santos hani
JQ071374	Grapevine fanleaf virus	GFLV	Shir-Amin	Iran	2009	2011	V. vinifera
KX034916	Grapevine fanleaf virus	GFLV	SWT1-2-1	France	2015	2017	V. vinifera cv Pinot meunier
KX034918	Grapevine fanleaf virus	GFLV	SWT2-2-1	France	2015	2017	V. vinifera cv Pinot meunier
KX034922	Grapevine fanleaf virus	GFLV	SWT3-2-3	France	2015	2017	V. vinifera cv Pinot meunier
KX034923	Grapevine fanleaf virus	GFLV	SWT4-2-1	France	2015	2017	V. vinifera cv Pinot meunier
KX034924	Grapevine fanleaf virus	GFLV	SWT5-2-1	France	2015	2017	V. vinifera cv Pinot meunier
KX034926	Grapevine fanleaf virus	GFLV	SWT6-2-1	France	2015	2017	V. vinifera cv Pinot meunier
KX034928	Grapevine fanleaf virus	GFLV	SWT6-2-4	France	2015	2017	V. vinifera cv Pinot meunier
JQ071377	Grapevine fanleaf virus	GFLV	Takestan	Iran	2009	2011	V. vinifera
JQ071375	Grapevine fanleaf virus	GFLV	Urmia	Iran	2009	2011	V. vinifera
DQ922652	Grapevine fanleaf virus	GFLV	Vol45c1	Slovenia		2006	V. vinifera cv Volovnik
DQ922661	Grapevine fanleaf virus	GFLV	Vol50c2	Slovenia		2006	V. vinifera cv Volovnik
DQ922666	Grapevine fanleaf virus	GFLV	Vol51c5	Slovenia		2006	V. vinifera cv Volovnik
DQ922667	Grapevine fanleaf virus	GFLV	Vol52c1	Slovenia		2006	V. vinifera cv Volovnik
DQ922676	Grapevine fanleaf virus	GFLV	Vol57c3	Slovenia		2006	V. vinifera cv Volovnik
DQ922678	Grapevine fanleaf virus	GFLV	Vol57c5	Slovenia		2006	V. vinifera cv Volovnik
GQ332371	Grapevine fanleaf virus	GFLV	WACF2142	USA	2008	2009	V. vinifera cv Cabernet Franc
GQ332364	Grapevine fanleaf virus	GFLV	WACH911	USA	2008	2009	V. vinifera cv Chardonnay
GQ332370	Grapevine fanleaf virus	GFLV	WAME1492	USA	2008	2009	V. vinifera cv Merlot
GQ332368	Grapevine fanleaf virus	GFLV	WAPN173	USA	2008	2009	V. vinifera cv Pinot noir
GQ332366	Grapevine fanleaf virus	GFLV	WAPN6132	USA	2008	2009	V. vinifera cv Pinot noir
KX034907	Grapevine fanleaf virus	GFLV	WTR1-2-2	France	2015	2017	V. vinifera cv 41B
KX034910	Grapevine fanleaf virus	GFLV	WTR3-2-1	France	2015	2017	V. vinifera cv 41B
KX034912	Grapevine fanleaf virus	GFLV	WTR4-2-1	France	2015	2017	V. vinifera cv 41B
HG939481	Grapevine fanleaf virus	GFLV	USA11	USA		2014	V. vinifera
HG939482	Grapevine fanleaf virus	GFLV	URS11	Russia		2014	V. vinifera
HG939479	Grapevine fanleaf virus	GFLV	It34	Italy		2014	V. vinifera
HG939477	Grapevine fanleaf virus	GFLV	It20	Italy		2014	V. vinifera
HG939483	Grapevine fanleaf virus	GFLV	Tk55	Turkey		2014	V. vinifera
HG939480	Grapevine fanleaf virus	GFLV	It21	Italy		2014	V. vinifera
HG939478	Grapevine fanleaf virus	GFLV	It24	Italy		2014	V. vinifera
This study	Grapevine fanleaf virus	GFLV	SRR522298-1	Italy	2013	2020	V. vinifera cv. Corvina
This study	Grapevine fanleaf virus	GFLV	SRR522298-2	Italy	2013	2020	V. vinifera cv. Corvina
This study	Grapevine fanleaf virus	GFLV	SRR522298-3	Italy	2013	2020	V. vinifera cv. Corvina
MH802026	Grapevine fanleaf virus	GFLV	12G403	Canada	2012	2019	V. vinifera
MH802028	Grapevine fanleaf virus	GFLV	12G404	Canada	2012	2019	V. vinifera
MH802031	Grapevine fanleaf virus	GFLV	12G451	Canada	2012	2019	V. vinifera
This study	Grapevine fanleaf virus	GFLV	HYF6-2a	Switzerland	2016	2020	V. vinifera cv Chardonnay
This study	Grapevine fanleaf virus	GFLV	HYF6-2b	Switzerland	2016	2020	V. vinifera cv Chardonnay
This study	Grapevine fanleaf virus	GFLV	HYF6-2c	Switzerland	2016	2020	V. vinifera cv Chardonnay
This study	Grapevine fanleaf virus	GFLV	HYF7-2	Switzerland	2016	2020	V. vinifera cv Chardonnay
This study	Grapevine fanleaf virus	GFLV	HYF9-2	Switzerland	2016	2020	V. vinifera cv Chasselas
AB518486	Melon mild mottle virus	MMMoV	Tottori	Japan	2008	2009	Cucumis melo
KC904084	Mulberry mosaic leaf roll associated virus	MMLRaV	zj	China	2010	2013	Morus alba
This study	Mulberry mosaic leaf roll associated virus	MMLRaV	SRR6429236-1		2017	2020	Morus alba var atropurpurea
This study	Mulberry mosaic leaf roll associated virus	MMLRaV	SRR6429236-2		2017	2020	Morus alba var atropurpurea
AJ277435	Olive latent ringspot virus	OLRSV		Italy		2000	Olive sp
NC_034215	Peach rosette mosaic virus	PRMV	2	USA	2011	2017	Grapevine
KX812816	Petunia chlorotic mottle virus	PCMoV	Brats01	USA	2014	2017	Petunia hybrida
NC_022799	Potato black ringspot virus	PBRSV	PRI-Ec	Scotland		2013	Solanum tuberosum
KC832893	Potato black ringspot virus	PBRSV	pv0056	Peru		2013	Solanum tuberosum
KC832891	Potato black ringspot virus	PBRSV	A8	Peru		2013	Arracacia
KC832895	Potato black ringspot virus	PBRSV	GAF14	Peru		2014	Arracacia
KX656671	Potato virus B	PVB	pasco-01	Peru	2010	2016	Potato
MH716805	Potato virus U	PVU		Peru	1977	2018	Solanum tuberosum ssp. andigena
NC_005267	Raspberry ringspot virus	RpRSV	cherry	Germany		2003	V. vinifera
AY310445	Raspberry ringspot virus	RpRSV	grapevine			2003	V. vinifera
EF534293	Raspberry ringspot virus	RpRSV	RAC815	Switzerland	1989	2007	V. vinifera
S46011	Raspberry ringspot virus	RpRSV	S	Scotland	1958	1992	Raspberry
MG253829	Red clover nepovirus A	RCNVA	B46	Czech republic	2017	2018	Trifolium pratense L
MG253831	Red clover nepovirus A	RCNVA	PV2	Czech republic	2014	2018	Trifolium pratense L
MH614312	Red clover nepovirus A	RCNVA		Scotland	2011	2019	Bombus sp.
KX424572	Soybean latent spherical virus	SLSV	ND1	USA	2010	2016	Soybean
KJ556850	Tobacco ringspot virus	TRSV	SK	South Korea	2012	2014	Glycine max
NC_005096	Tobacco ringspot virus	TRSV				2003
MH427298	Tobacco ringsport virus	TRSV	WA	Australia	2014	2018	Apis mellifera
X80831	Tomato black ring virus	TBRV	ED	UK	1981	1994	Carrot
HG939488	Tomato black ring virus	TBRV	Mirs	Hungary		2014	Grapevine
NC_004440	Tomato black ring virus	TBRV	MJ	Poland		2002	Robinia pseudoaccacia
KX977561	Tomato black ring virus	TBRV	P1	Poland	2000	2016	Solanum lycopersicum
KM083891	Tomato ringspot virus	ToRSV	13c280	USA	1995	2014	Prunus sp peach
KM083893	Tomato ringspot virus	ToRSV	GYV-2014	USA	1999	2014	Grapevine
KM083895	Tomato ringspot virus	ToRSV	Rasp1-2014	USA	1999	2014	Raspberry
NC_003839	Tomato ringspot virus	ToRSV	raspberry	Canada	1991	1995	Raspberry
KR911672	Tomato ringspot virus	ToRSV	RaspCL_v1	Chile	2011	2016	Raspberry
	167 sequences

## Sheet: Table S4
	ORF1					ORF2
		GFLV	GDefV	ArMV			GFLV	GDefV	ArMV
	GFLV	86.83				GFLV	83.18
	GDefV	86.4	-			GDefV	69.91	-
	ArMV	74.16	73.49	84.74		ArMV	65.26	68.48	70.25
		CLRV					CLRV
	CLRV	83.62				CLRV	73.02
		ToRSV					ToRSV
	ToRSV	84.28				ToRSV	55.66
		PRMV					PRMV
	PRMV	78.99				PRMV	-
		CNSV					CNSV
	CNSV	83.27				CNSV	74.05
		BRSV	TBRV	AILV			BRSV	TBRV	AILV
	BRSV	95.16				BRSV	90.72
	TBRV	82.75	94.89			TBRV	64.98	90.19
	AILV	80.64	79.04	-		AILV	68.55	59.84	86.01

## Sheet: Table S5
	RNA1				Parents			Location			RDP
		N. of event	Recombinant ID	Major	similarity	Minor	similarity	Begining	End	#	Methods (+)	P-value adj.
	GFLV	1	KX034851-GFLV_FR	KX034844-GFLV_FR	99.4	KX034851-GFLV_FR	-	(0-50)	1944 (1809-2030)	7	R,G,B,M,C,S,3	5.18E-44
	GFLV	1	KX034851-GFLV_FR	KX034856-GFLV_FR	-	KX011072-GFLV_FR	99.6	(0-95)	2000 (1945-2027)	7	R,G,B,M,C,S,3	6.41E-75
	GFLV	5	KX034855-GFLV_FR	KX034847-GFLV_FR	99.1	KX034856-GFLV_FR	-	1230 (1196-1302)	3417 (3310-3431)	7	R,G,B,M,C,S,3	1.02E-65
	GFLV	1	GQ332373-GFLV_US	MF802025-GFLV	97.8	GQ332372-GFLV_US	98.9	681 (649-716)	1248 (1181-1365)	7	R,G,B,M,C,S,3	1.63E-42
	GFLV	1	MH492670-GFLV_FR	HYF9-GFLV1a_CH	91.2	MH492668-GFLV_FR	98.7	1220 (1069-1240)	5007 (4978-5093)	7	R,G,B,M,C,S,3	8.78E-40
	GFLV	3	KX034860-GFLV_FR	MH383240-GFLV-FR	88.9	KX034851-GFLV_FR	99.2	6261 (6211-6311)	6852 (6804-6852)	6	R,G,B,M,C,S	8.92E-30
	GFLV	1	HYF6-GFLV1a_CH	HYF7-GFLV1b_CH	88.3	HYF7-GFLV1a_CH	99.3	653 (622-692)	1228 (1172-1273)	7	R,G,B,M,C,S,3	6.79E-30
	GFLV	1	KX034856-GFLV_FR	KX034847-GFLV_FR	94.9	KX034851-GFLV_FR	95.1	5374 (5296-5471)	6211 (6038-6302)	7	R,G,B,M,C,S,3	3.63E-24
	GFLV	1	KX034856-GFLV_FR	KX034847-GFLV_FR	96.6	HYF9-GFLV1b_CH	94.5	42 (1-189)	1058 (949-1322)	7	R,G,B,M,C,S,3	1.70E-25
	GFLV	1	KX011072-GFLV_FR	HYF6-GFLV1a_CH	88.0	KX034847-GFLV_FR	99.8	2310 (2110-2369)	3397 (3309-end)	5	G,B,M,C,S	2.79E-14
	GFLV	1	GFLV-IC-MaA8134_FR	JX513894-GFLV_Us	88.3	MH492666-GFLV_FR	96.8	98 (1-376)	878 (801-1136)	7	R,G,B,M,C,S,3	4.08E-13
	GFLV	1	NC003615-GFLV_FR	JX513889-GFLV_CA	90.6	GFLV-IC-MaA8134_FR	87.3	6522 (6459-6663)	6852 (6829-end)	7	R,G,B,M,C,S,3	6.04E-13
	GFLV	1	GFLV-IC-MaA8134_FR	MH802027-GFLV	91.8	JX968120-GFLV_ZA	87.0	6577 (6250-6685)	6852 (6832-end)	7	R,G,B,M,C,S,3	6.65E-12
	GFLV	7	HYF7-GFLV1a_CH	HYF6-GFLV1c_CH	84.4	JX513896-GFLV_US	87.7	1066 (837-1524)	6617 (6571-6671)	5	R,M,C,S,3	4.31E-10
	GFLV	1	GFLV-SRR522298-3_IT	JX513889-GFLV_CA	90.0	MH383240-GFLV_FR	86.0	139 (1-341)	6505 (6340-6565)	7	R,G,B,M,C,S,3	1.31E-08
	GFLV	1	HYF7-GFLV1a_CH	MH492668-GFLV_FR	88.7	HYF9-GFLV1a_CH	81.9	412 (328-494)	908 (870-986)	6	R,B,M,C,S,3	1.38E-07
	GFLV	1	MH388342-GFLV_FR	JX513889-GFLV_CA	90.1	HYF6-GFLV1c_CH	76.5	6591 (6548-6663)	6828 (6760-end)	5	R,B,M,C,3	3.41E-07
	GFLV	4	KX034855-GFLV_FR	JX513894-GFLV_US	87.6	KX034844-GFLV_FR	99.2	1230 (1230-1250)	2013 (1924-2237)	6	R,G,B,M,S,3	3.95E-14
	GFLV	1	KX011075-GFLV_FR	KX034860-GFLV_FR	-	KX034845-GFLV_FR	99.5	1229 (844-2738)	6852 (6852-end)	7	R,G,B,M,C,S,3	1.14E-07
	GFLV	1	JN391442-GFLV_HU	JX513889-GFLV_CA	89.4	KX034847-GFLV_FR	97.5	1512 (1255-1631)	2076 (1782-2201)	5	R,B,M,C,S	2.99E-04
	ArMV	1	ArMV-SRR161973-3	ArMV-SRR161973-2	92.2	ArMV-SRR161973-1	99.8	1639 (1621-1673)	4852 (4765-4865)	7	R,G,B,M,C,S,3	6.68E-56
	ArMV	1	GQ369526-ArMV_CH	ArMV-SRR161973-2	88.4	GQ369527-ArMV_CH	99.8	1043 (935-1069)	6855 (6821-end)	7	R,G,B,M,C,S,3	9.20E-28
	ArMV	2	GQ369527-ArMV_CH	ArMV-SRR5788585-1	88.4	GQ369528-ArMV_CH	98.5	859 (820-896)	6657 (6594-6690)	7	R,G,B,M,C,S,3	1.82E-22
	ArMV	1	ArMV-ERR922384_IT	VA6-ArMV1-1_FR	87.8	JQ975057-ArMV_ES	87.8	1665 (1537-1772)	6841 (6775-end)	5	B,M,C,S,3	2.40E-11
	ArMV	2	JQ975057-ArMV_ES	MH802018-ArMV	86.0	MH802016-ArMV	87.9	198 (133-257)	893 (764-1166)	6	R,B,M,C,S,3	6.45E-08
	ArMV	1	MH802018-ArMV	AY303786-ArMV_DE	92.1	MN599984-ArMV_FR	-	449 (126-483)	689 (614-815)	5	R,B,M,C,3	5.55E-05
	SubGP_A total	43
	CLRV	1	KC937024-CLRV_NZ	FR851461-CLRV_DE	93.1	KC937022-CLRV_NZ	98.5	16 (1-88)	4349 (4276-4520)	7	R,G,B,M,C,S,3	9.97E-23
	CLRV	1	JN104386-CLRV_US	LT883165-CLRV_DE	92.5	LT883167-CLRV_DE	-	5863 (5706-5922)	6309 (6264-end)	7	R,G,B,M,C,S,3	1.79E-21
	CLRV	4	KC937021-CLRV_NZ	KC937020-CLRV_NZ	98.3	FR851461-CLRV_DE	91.8	2370 (2206-2432)	6336 (6108-end)	6	R, B, M,C,S,3	2.46E-18
	CLRV	1	KU215412-CLRV_CZ	LT883165-CLRV_DE	90.7	KC937020-CLRV_NZ	-	6096 (6018-6110)	6262 (6230-6290)	6	R,G,B,M,C,3	8.04E-13
	ToRSV	1	NC003840-ToRSV_CA	KM083890-ToRSV_US	95.8	KR9111669-ToRSV_CL	-	416 (142-438)	756 (688-823)	7	R,G,B,M,C,S,3	1.72E-13
	SubGP_C total	8
		IntraSP	51
		SubA	43
		SubB	0
		SubC	8
	RNA2				Parents			Location			RDP
		N. of event	Recombinant ID	Major	similarity	Minor	similarity	Begining	End	#	Methods (+)	P-value adj.
	GFLV	2	GU972583-GFLV_US	GU972577-GFLV_US	95.0	GU972582-GFLV_US	-	1805 (1746-1741)	3330 (3274-end)	7	R,G,B,M,C,S,3	1.70E-50
	GFLV	3	KX034916-GFLV_FR	KX034912-GFLV_FR	99.3	KX034923-GFLV_FR	99.6	819 (745-890)	3330 (3277-end)	6	R,B,M,C,S,3	3.98E-45
	GFLV	59	KC256956-GFLV_CL	KC256957-GFLV_CL	95.0	KC256961-GFLV_CL	97.9	792 (659-831)	2566 (2521-2687)	7	R,G,B,M,C,S,3	4.37E-40
	GFLV	1	GU972582-GFLV_US	GU972572-GFLV_US	88.5	GU972577-GFLV_US	99.3	792 (1-800)	1767 (1744-1811)	6	R,G,B,M,C,S	1.59E-16
	GFLV	1	HG9394480-GFLV_IT	DQ922667-GFLV_Sl	94.4	JQ071376-GFLV_IR	91.5	13 (1-32)	282 (276-503)	7	R,G,B,M,C,S,3	1.33E-38
	GFLV	2	JQ071376-GFLV_IR	JQ071374-GFLV_IR	95.4	DQ922676-GFLV_Sl	-	412 (369-488)	3354 (3298-end)	7	R,G,B,M,C,S,3	1.69E-28
	GFLV	5	HYF7-GFLV_CH	EF426852-GFLV_HU	86.9	KC256961-GFLV_CL	51.5	45 (14-71)	297 (272-322)	7	R,G,B,M,C,S,3	5.27E-16
	GFLV	1	GFLV-IC-MaA2354_FR	HYF6-GFLV2b_CH	-	GFLV-IC-MaA8134_FR	99.1	1134 (1075-1187)	2779 (2725-2786)	6	R,G,B,M,S,3	9.22E-25
	GFLV	1	AY780902-GFLV_FR	AY017338-GFLV_DE	89.8	AY780900-GFLV_FR	98.9	755 (689-944)	2239 (2191-2435)	6	R,G,B,M,C,S	2.84E-14
	GFLV	1	DQ922661-GFLV_Sl	DQ922676-GFLV_Sl	98.5	DQ922678-GFLV_Sl	97.4	18 (1-18)	208 (170-258)	7	R,G,B,M,C,S,3	3.72E-09
	GFLV	1	KC256966-GFLV_CL	KC256955-GFLV_CL	92.6	KC256959-GFLV_CL	96.7	2513 (2461-2639)	3321 (3193-end)	7	R,G,B,M,C,S,3	4.58E-09
	GFLV	1	JQ071374-GFLV_IR	JQ071377-GFLV_IR	98.4	JQ071375-GFLV_IR	99.1	2592 (766-2738)	3139 (3099-3221)	5	G,M,C,S,3	6.56E-08
	GFLV	1	HG9394480-GFLV_IT	HG9394478-GFLV_IT	92.6	DQ922678-GFLV_Sl	100	12 (1-333)	2751 (2686-2784)	7	R,G,B,M,C,S,3	4.31E-04
	GFLV	2	NC003623-GFLV_FR	GU972571-GFLV_US	-	GU972582-GFLV_US	99.4	456 (408-511)	788 (726-2642)	5	R,G,B,M,S,3	2.98E-05
	GFLV	1	HG9394479-GFLV_IT	AY78902-GFLV_FR	93.2	AY780901-GFLV_FR	98.3	2963 (2899-3020)	3321 (3270-end)	7	R,G,B,M,C,S,3	7.39E-05
	GFLV	1	JX559643-GFLV_CA	MF182354-GFLV_FR	91.9	MF182355-GFLV_FR	-	296 (256-313)	3330 (3277-end)	5	R,G,M,C,S	1.07E-04
	ArMV	1	X81814-ArMV_FR	ArMV-ERR922631-IT	87.4	X81815-ArMV_FR	99.7	2273 (2240-2306)	3393 (3379-end)	7	R,G,B,M,C,S,3	9.78E-47
	ArMV	2	AB279741-ArMV_JA	EU617327-ArMV_DE	89.2	X81814-ArMV_FR	-	165 (140-227)	3249 (3249-end)	6	R,G,M,C,S,3	5.79E-15
	ArMV	1	X81815-ArMV_SL	GQ369529-ArMV_CH	86.6	ArMV-ERR922631-1_IT	-	187 (155-322)	3252 (3164-end)	6	R,G,B,M,C,S	7.40E-12
	ArMV	1	ArMV-ERR922384-1_IT	X81814-ArMV_FR	-	ArMV-SRR6041662-1	98.7	266 (261-296)	344 (322-366)	5	R,M,C,S,3	1.99E-08
	RpRSV	1	NC005267-RpRSV_DE	S46011-RPRSV_SC	83.4	EF534293-RpRSV_CH	64.0	474 (376-546)	646 (606-684)	7	R,G,B,M,C,S,3	2.83E-12
	SubGP_A total	89
	AILV	1	LT608398-AILV_BG	LT608397-AILV_IT	88.4	LT608396-AILV_IT	99.6	459 (438-503	4041 (3979-end)	7	R,G,B,M,C,S,3	5.21E-42
	GCMV	1	HG939484-GCMV_HU	NC003621-GCMV_HU	-	HG939485-GCMV_HU	98.8	1906 (1747-1994)	2899 (2731-2978)	5	R, M,C,S,3	4.55E-08
	SubGP_B total	2
	CLRV	2	KC937030-CLRV_NZ	FR851462-CLRV_DE	-	KC937029-CLRV_NZ	97.1	1644 (1593-1659)	4767 (4690-end)	7	R,G,B,M,C,S,3	1.21E-13
	SubGP_C total	2
		SubA	89
		SubB	2
		SubC	2

## Sheet: Table S6
RNA1					Parents			Location			RDP
	Type	N. of event	Recombinant ID	Major	similarity	Minor	similarity	Begining	End	#	Methods (+)	P-value adj.
GFLV	Intra-A	1	HYF6-GFLV1c_CH	KX034856-GFLV-FR	81.1	AY303786-ArMV-DE	-	73 (1-77)	128 (120-161)	5	G,B,M,C,3	1.87E-04
CNSV	Intra-B	2	MK512741-CNSV-AD-SK	BK010916-CNSV-CN	-	KX656670-PVB-PE	62.9	7	157	6	R,G,M,C,S,3	7.67E-29
CNSV	Intra-B	2	MK512741-CNSV-AD-SK	BK010916-CNSV-CN	-	LT608395-AILV-V_BG	61.1	214 (184-244)	404 (396-515)	6	R,G,M,C,S,3	7.51E-30
BRSV	Intra-B	1	MF141079-BRSV-HU	LT608395-AILV-V_BG	74.4	KX977560-TBRV-PL	-	402	784	6	R,G,B,M,C,S	9.08E-06
BRSV	Intra-B	1	MH939189-BRSV_USA	LT608395-AILV-V_BG	74.6	KX977560-TBRV-PL	-	345	784	6	R,G,B,M,C,S	3.46E-03
BRSV	Intra-B	3	NC_003693-BRSV-S	LT608395-AILV-V_BG	74.8	KX977560-TBRV-PL	-	355 (295-498)	744 (597-1085)	6	R,G,B,M,C,S	1.12E-09
TBRV	Intra-B	3	HG939487-TBRV-HU	LT608395-AILV-V_BG	76.7	MH939189-BRSV_USA	98.6	165	236	5	R,G,B,M,S	9.78E-12
BLSV	Intra-C	1	AB649296-BLSV-JP	MK492273-CawYV_DE	64.1	NC003509-BRV_SC	39.9	96	465	5	R,G,B,S,3	3.36E-08
PRMV	Intra-C	2	NC034214-PRMV-2_US	MK492273-CawYV_DE	66.5	NC003509-BRV_SC	69.5	123	226	5	R,G,B,S,3	3.40E-10
		InterSp	16
		SubA	1
		SubB	12
		SubC	3
RNA2					Parents			Location			RDP
	Type	N. of event	Recombinant ID	Major	similarity	Minor	similarity	Begining	End	#	Methods (+)	P-value adj.
ArMV	Intra-A	5	EF426853-ArMV_FR	GQ332366-GFLV_US	-	KC256955-GFLV_CL	88.4	19 (1-23)	358 (331-434)	7	R,G,B,M,C,S,3	4.13E-51
ArMV	Intra-A	3	MH802017-ArMV	GQ332366-GFLV_US	-	MH492671-GFLV_FR	90.1	13 (1-20)	358 (334-414)	7	R,G,B,M,C,S,3	2.73E-49
GFLV	Intra-A	40	HYF6-GFLV2c_CH	HYF6-GFLV2a_CH	90.2	NC_017938-GDeFV_TR	84.7	19 (1-29)	345 (301-371)	7	R,G,B,M,C,S,3	3.74E-44
GFLV	Intra-A	5	GFLV-SRR52298-2_IT	ArMV-SRR6041662-1_IT	69.8	JX559643-GFLV_CA	91.4	1704 (1692-1727)	2564 (2551-end)	5	R,G,M,S,3	1.10E-16
GFLV	Intra-A	18	HYF6-GFLV2a_CH	AB279740-ArMV_JA	81.1	HYF6-GFLV2b_CH	89.7	267 (206-293)	1693 (1536-1740)	7	R,G,B,M,C,S,3	7.43E-18
GFLV	Intra-A	9	GFLV-SRR52298-1_IT	JX559643-GFLV_CA	90.2	GQ369529-ArMV_CH	90.2	634 (630-660)	745 (729-760)	7	R,G,B,M,C,S,3	1.11E-13
GFLV	Intra-A	18	KC256966-GFLV_CL	DQ922661-GFLV_Sl	89.8	ArMV-SRR60441662-2	-	266 (257-284)	430 (258-492)	7	R,G,B,M,C,S,3	1.04E-11
GFLV	Intra-A	1	JX513895-GFLV_US	JX559643-GFLV_CA	95.0	ArMV-SRR60441662-1	84.4	92 (87-111)	174 (166-183)	5	R,G,B,M,3	4.17E-05
GFLV	Intra-A	2	HYF6-GFLV2a_CH	AY780900-GFLV_FR	80.0	EU617327-ArMV_DE	-	477 (346-500)	624 (599-837)	7	R,G,B,M,C,S,3	3.99E-05
GFLV	Intra-A	20	HYF9-GFLV_CH	AB279739-ArMV_JA	61.3	HG934478-GFLV_IT	90.6	346 (325-355)	782 (758-end)	5	R,M,C,S,3	4.86E-05
GDeFV	Intra-A	1	NC_017938-GDeFV_TR	MF182354-GFLV-FR	-	AB279739-ArMV_JA	62.4	349 (300-418)	751 (694-2649)	6	R,G,B,M,C,3	1.31E-19
		122
TBRV	Intra-B	4	X80831-TBRV_UK	MF141080-BRSV_HU	66.3	HG939485-GCMV_HU	85.2	1531 (1517-1551)	2391 (2282-2519)	7	R,G,B,M,C,S,3	9.28E-35
AILV	Intra-B	1	LT608396-AILV-BG	NC003694-BRSV	75.1	LT608397-AILV_IT	89.2	13 (1-36)	1145 (958-1172)	7	R,G,B,M,C,S,3	2.77E-32
AILV	Intra-B	5	LT608398-AILV-BG	NC003621-GCMV_HU	-	NC018384-GARSV_TR	78.0	1520 (1390-1705)	2474 (2291-2503)	5	R,M,C,S,3	3.70E-06
RNCVA	Intra-B	3	MH614312-RCNVA_SC	LT608398-AILV-BG	65.8	MG727392-BRSV_NL	-	610 (490-758)	1788 (1765-1860)	6	R,B,M,C,S,3	1.33E-19
RNCVA	Intra-B	2	MG253831-RCNVA_CZ	NC004440-TBRV_PL	56.7	HG939484-GCMV_HU	44.1	509 (448-528)	1037 (935-1092)	5	R,M,C,S,3	1.67E-11
BRSV	Intra-B	4	MG727392-BRSV-NL	HG939484-GCMV_HU	60.5	LT608298-AILV_BG	-	460 (460-575)	2539 (2431-2548)	6	R,B,M,C,S,3	2.06E-11
		19
BLSV	IntraC	1	AB649297-BLSV_JA	NC034215-PMRV_US	53.8	MH716805-PVU_PE	74.0	2221 (2201-2241)	3221 (3208-3348)	6	R,B,M,C,S,3	6.01E-31
		InterSp	144
		SubA	122
		SubB	19
		SubC	1

## Sheet: Table S7
		Fst	P-value
ORF1	Mono vs Dicot	0.29451	0.00098					N
	a vs b	0.24905	0.00488		Mono/Dicot		Mono	7
	b vs c	0.27925	0.00098				Dicot	10
					Cladistic groups	a	mono_asparagale	4
1A	Mono vs Dicot	0.26073	0.00098			b	eudicot-roside	9
	a vs b	0.32749	0.00195			c	mono-commelinide	3
	a vs c	0.34063	0.0323			d	eudicot-asteride	1
	b vs c	0.39926	0.00098				Total	17
Hel	Mono vs Dicot	0.1322	0.00586
	a vs b	0.23107	0.00098
	b vs c	0.19068	0.00586
VPg	Mono vs Dicot	0.418	0.00098
	a vs b	0.45856	0.00098
	b vs c	0.54871	0.00586
Pro	Mono vs Dicot	0.25286	0.00098
	a vs b	0.30026	< 0.0000
	b vs c	0.2111	0.00684
Pol	Mono vs Dicot	0.21357	< 0.0000
	a vs b	0.24729	0.00586
	a vs c	0.14391	0.03516
	b vs c	0.198	0.00195
Pol-short	Mono vs Dicot	0.22561	< 0.0000
	a vs b	0.24768	0.00391
	a vs c	0.2227	0.02539
	b vs c	0.20696	0.04102
		Fst	P-value					N
ORF2	Mono vs Dicot	0.12786	0.00098		Mono/Dicot		Mono	10
	a vs b	0.21439	0.00195				Dicot	15
	a vs c	0.2747	0.02637		Cladistic groups	a	mono_asparagale	7
	b vs c	0.16028	0.02246			b	eudicot-roside	13
						c	mono-commelinide	2
						d	eudicot-asteride	2
						e	mono-liliale	1
							Total	25
2A	Mono vs Dicot	0.09691	0.00879		Mono/Dicot		Mono	10
	a vs b	0.11544	0.023344				Dicot	33
	b vs c	0.24382	0.03223		Cladistic groups	a	mono_asparagale	7
						b	eudicot-roside	26
						c	mono-commelinide	2
						d	eudicot-asteride	6
						e	mono-liliale	1
						f	eudicot-caryophyllale	1
							Total	43
MP	Mono vs Dicot	0.08383	< 0.0000		Mono/Dicot		Mono	10
	a vs b	0.12606	< 0.0000				Dicot	19
					Cladistic groups	a	mono_asparagale	7
						b	eudicot-roside	17
						c	mono-commelinide	2
						d	eudicot-asteride	2
						e	mono-liliale	1
							Total	29
CP	Mono vs Dicot	0.09483	0.00098		Mono/Dicot		Mono	26
	a vs b	0.28931	< 0.0000				Dicot	24
	a vs c	0.33095	0.03613		Cladistic groups	a	mono_asparagale	16
	a vs d	0.47689	0.02246			b	eudicot-roside	13
	a vs e	0.48092	< 0.0000			c	mono-commelinide	2
	a vs f	0.20149	< 0.0000			d	eudicot-asteride	2
	b vs e	0.32601	< 0.0000			e	mono-liliale	8
	b vs f	0.22963	< 0.0000			f	eudicot-caryophyllale	9
	c vs e	0.43457	0.01074				Total	50
	c vs f	0.29281	0.01855
	d vs e	0.55266	0.02246
	d vs f	0.41329	0.01855
	e vs f	0.44303	< 0.0000

## Sheet: Table S8
	Sample name	Species	Clade/order	Cladistic group	Mono(1)/Dicot(2)
ORF1	GQ369526_Ba1	Winter barley cv express	mono-commelinide	c	1
	GQ369527-Ba1	Winter barley cv express	mono-commelinide	c	1
	GQ369528-BA3	Winter barley cv express	mono-commelinide	c	1
	JQ975057-DU13	V. vinifera cv Tempranillo	eudicot-roside	b	2
	EU617326-Lv	Ligustrum vulgare	eudicot-asteride	d	2
	AY303786-NW	V. vinifera cv Pinot gris	eudicot-roside	b	2
	ERR922631-1	V. vinifera cv Lambrusco	eudicot-roside	b	2
	ERR923384-1	V. vinifera cv Moscato Rosa	eudicot-roside	b	2
	SRR1619673-1	Narcissus pseudonarcissus cv Andrews	mono_asparagale	a	1
	SRR1619673-2	Narcissus pseudonarcissus cv Andrews	mono_asparagale	a	1
	SRR1619673-3	Narcissus pseudonarcissus cv Andrews	mono_asparagale	a	1
	SRR5788585-1	Narcissus pseudonarcissus cv king Alfred	mono_asparagale	a	1
	VA6	V. vinifera cv Chardonnay	eudicot-roside	b	2
	Syrah	V. vinifera cv Syrah	eudicot-roside	b	2
	MH802016-12G421	V. vinifera	eudicot-roside	b	2
	MH802018-12G489	V. vinifera	eudicot-roside	b	2
	MN599984-ArMV-Co	V. vinifera	eudicot-roside	b	2
ORF2	GQ369529-Ba4	Winter barley cv express	mono-commelinide	c	1
	GQ369530-Ba5	Winter barley cv express	mono-commelinide	c	1
	AB279739-butterbur	Butterbur	eudicot-asteride	d	2
	HQ834962-DU13	V. vinifera cv Tempranillo	eudicot-roside	b	2
	AB279741-Lily	Lily	mono-liliale	e	1
	EU617327-Lv	Ligustrum vulgare	eudicot-asteride	d	2
	AB279740-narcissus	Narcissus	mono_asparagale	a	1
	AY017339-NW	V. vinifera cv Pinot gris	eudicot-roside	b	2
	X81815-SL	V. vinifera cv Syrah	eudicot-roside	b	2
	X81814-SU	V. vinifera cv Syrah	eudicot-roside	b	2
	EF426853-Ta	V. vinifera cv Tannat	eudicot-roside	b	2
	ERR922631-1	V. vinifera cv Lambrusco	eudicot-roside	b	2
	ERR922384-1	V. vinifera cv Moscato Rosa	eudicot-roside	b	2
	SRR1619673-1	Narcissus pseudonarcissus cv Andrews	mono_asparagale	a	1
	SRR1619673-2	Narcissus pseudonarcissus cv Andrews	mono_asparagale	a	1
	SRR5788585-1	Narcissus pseudonarcissus cv king Alfred	mono_asparagale	a	1
	SRR5788585-2	Narcissus pseudonarcissus cv king Alfred	mono_asparagale	a	1
	SRR6041662-1	Narcissus viridiflorus	mono_asparagale	a	1
	SRR6041662-2	Narcissus viridiflorus	mono_asparagale	a	1
	VA6	V. vinifera cv Chardonnay	eudicot-roside	b	2
	MH802015_12G4101	V. vinifera	eudicot-roside	b	2
	MH802021-12G490	V. vinifera	eudicot-roside	b	2
	MH802019-12G489	V. vinifera	eudicot-roside	b	2
	MH802017-12G421	V. vinifera	eudicot-roside	b	2
	MN599985-Co	V. vinifera	eudicot-roside	b	2
2A	SRR5788585-RNA2-1	Narcissus pseudonarcissus	mono_asparagale	a	1
	SRR5788585-RNA2-2	Narcissus pseudonarcissus	mono_asparagale	a	1
	SRR6041662-RNA2-1	Narcissus papyraceus	mono_asparagale	a	1
	SRR6041662-RNA2-2	Narcissus papyraceus	mono_asparagale	a	1
	SRR1619673-RNA2-1	Narcissus pseudonarcissus	mono_asparagale	a	1
	SRR1619673-RNA2-2	Narcissus pseudonarcissus	mono_asparagale	a	1
	ERR922631	V. vinifera cv Lambrusco	eudicot-roside	b	2
	ERR923384	V. vinifera cv Moscato Rosa	eudicot-roside	b	2
	GQ369530-ba5	Winter barley cv express	mono-commelinide	c	1
	GQ369529-ba4	Winter barley cv express	mono-commelinide	c	1
	EU617327-Lv	Ligustrum vulgare	eudicot-asteride	d	2
	AB279741-Kochi	Lily	mono-liliale	e	1
	AB279740-Nigata	Narcissus	mono_asparagale	a	1
	AY017339-NW	V. vinifera cv Pinot gris	eudicot-roside	b	2
	HQ834962-DU13	V. vinifera cv Tempranillo	eudicot-roside	b	2
	EF426853-Ta	V. vinifera cv Tannat	eudicot-roside	b	2
	AB279739-Hiroshima	Butterbur	eudicot-asteride	d	2
	VA6-RNA2	V. vinifera cv Chardonnay	eudicot-roside	b	2
	AY090003-PV-46	Ligustrum	eudicot-asteride	d	2
	AY090009-PV216	Phlox	eudicot-asteride	d	2
	AY090011-PV215	Strawberry	eudicot-roside	b	2
	AY090017-WaMT-Ge	Mueller-Thuergau grapevine	eudicot-roside	b	2
	AY090016-Syl-Ge	Blaue Sylvaner grapevine	eudicot-roside	b	2
	AY090000-WeCh-Ge	Chardonnay grapevine	eudicot-roside	b	2
	AY090006-Olive-It	Olive	eudicot-asteride	d	2
	AY090015-T71	Grapevine	eudicot-roside	b	2
	AY090018-DwD1-Ge	Dornfelder grapevine	eudicot-roside	b	2
	AY090001-DwD2-Ge	Dornfelder grapevine	eudicot-roside	b	2
	AY090013-SwSR-Ge	Schwarzriesling grapevine	eudicot-roside	b	2
	AY090002-H-UK	Hop	eudicot-roside	b	2
	AY090012-AB10-UK	Sugar beet	eudicot-caryophyllale	f	2
	AY090010-Rasp-UK	Raspberry	eudicot-roside	b	2
	AY090014-T69	Grapevine	eudicot-roside	b	2
	AY090007-P116-Zi	Zirock grapevine	eudicot-roside	b	2
	AY090005-GdRMu	Muscadelle grapevine	eudicot-roside	b	2
	AY090004-Lilac-UK	Lilac	eudicot-asteride	d	2
	MH802015-12G4101	V. vinifera	eudicot-roside	b	2
	MH802021-12G490	V. vinifera	eudicot-roside	b	2
	MH802019-12G489	V. vinifera	eudicot-roside	b	2
	MH802017-12G421	V. vinifera	eudicot-roside	b	2
	MN599985-Co	V. vinifera	eudicot-roside	b	2
	X81815-SL	V. vinifera cv Syrah	eudicot-roside	b	2
	X81814-SU	V. vinifera cv Syrah	eudicot-roside	b	2
MP	SRR5788585-RNA2-1	Narcissus pseudonarcissus	mono_asparagale	a	1
	SRR5788585-RNA2-2	Narcissus pseudonarcissus	mono_asparagale	a	1
	SRR6041662-RNA2-1	Narcissus papyraceus	mono_asparagale	a	1
	SRR6041662-RNA2-2	Narcissus papyraceus	mono_asparagale	a	1
	SRR1619673-RNA2-1	Narcissus pseudonarcissus	mono_asparagale	a	1
	SRR1619673-RNA2-2	Narcissus pseudonarcissus	mono_asparagale	a	1
	ERR922631	V. vinifera cv Lambrusco	eudicot-roside	b	2
	ERR923384	V. vinifera cv Moscato Rosa	eudicot-roside	b	2
	GQ369530-ba5	Winter barley cv express	mono-commelinide	c	1
	GQ369529-ba4	Winter barley cv express	mono-commelinide	c	1
	EU617327-Lv	Ligustrum vulgare	eudicot-asteride	d	2
	AB279741-Kochi	Lily	mono-liliale	e	1
	AB279740-Nigata	Narcissus	mono_asparagale	a	1
	AY017339-NW	V. vinifera cv Pinot gris	eudicot-roside	b	2
	HQ834962-DU13	V. vinifera cv Tempranillo	eudicot-roside	b	2
	EF426853-Ta	V. vinifera cv Tannat	eudicot-roside	b	2
	AB279739-Hiroshima	Butterbur	eudicot-asteride	d	2
	VA6-RNA2	V. vinifera cv Chardonnay	eudicot-roside	b	2
	AF438345	Grapevine	eudicot-roside	b	2
	AF438346	Grapevine	eudicot-roside	b	2
	AF438347	Grapevine	eudicot-roside	b	2
	AF438358	Grapevine	eudicot-roside	b	2
	MH802015-12G4101	V. vinifera	eudicot-roside	b	2
	MH802021-12G490	V. vinifera	eudicot-roside	b	2
	MH802019-12G489	V. vinifera	eudicot-roside	b	2
	MH802017-12G421	V. vinifera	eudicot-roside	b	2
	MN599985-Co	V. vinifera	eudicot-roside	b	2
	X81815-SL	V. vinifera cv Syrah	eudicot-roside	b	2
	X81814-SU	V. vinifera cv Syrah	eudicot-roside	b	2
CP	SRR5788585-RNA2-1	Narcissus pseudonarcissus	mono_asparagale	a	1
	SRR5788585-RNA2-2	Narcissus pseudonarcissus	mono_asparagale	a	1
	SRR6041662-RNA2-1	Narcissus papyraceus	mono_asparagale	a	1
	SRR6041662-RNA2-2	Narcissus papyraceus	mono_asparagale	a	1
	SRR1619673-RNA2-1	Narcissus pseudonarcissus	mono_asparagale	a	1
	SRR1619673-RNA2-2	Narcissus pseudonarcissus	mono_asparagale	a	1
	ERR922631	V. vinifera cv Lambrusco	eudicot-roside	b	2
	ERR923384	V. vinifera cv Moscato Rosa	eudicot-roside	b	2
	GQ369530-ba5	Winter barley cv express	mono-commelinide	c	1
	GQ369529-ba4	Winter barley cv express	mono-commelinide	c	1
	EU617327-Lv	Ligustrum vulgare	eudicot-asteride	d	2
	AB279741-Kochi	Lily	mono-liliale	e	1
	AB279740-Nigata	Narcissus	mono_asparagale	a	1
	AY017339-NW	V. vinifera cv Pinot gris	eudicot-roside	b	2
	HQ834962-DU13	V. vinifera cv Tempranillo	eudicot-roside	b	2
	EF426853-Ta	V. vinifera cv Tannat	eudicot-roside	b	2
	AB279739-Hiroshima	Butterbur	eudicot-asteride	d	2
	VA6-RNA2	V. vinifera cv Chardonnay	eudicot-roside	b	2
	KJ481182	Lily	mono-liliale	e	1
	KJ481183	Lily	mono-liliale	e	1
	KJ481184	Lily	mono-liliale	e	1
	KJ481185	Lily	mono-liliale	e	1
	KJ481186	Lily	mono-liliale	e	1
	KJ481188	Narcissus pseudonarcissus	mono_asparagale	a	1
	KJ481190	Narcissus pseudonarcissus	mono_asparagale	a	1
	KJ481191	Narcissus pseudonarcissus	mono_asparagale	a	1
	KJ481192	Narcissus pseudonarcissus	mono_asparagale	a	1
	KJ481193	Narcissus pseudonarcissus	mono_asparagale	a	1
	KJ481194	Narcissus pseudonarcissus	mono_asparagale	a	1
	KJ481195	Narcissus pseudonarcissus	mono_asparagale	a	1
	KJ481199	Narcissus pseudonarcissus	mono_asparagale	a	1
	KJ481200	Narcissus pseudonarcissus	mono_asparagale	a	1
	KJ481201	Tulip	mono-liliale	e	1
	KJ481202	Tulip	mono-liliale	e	1
	MH316571	Rhubarb	eudicot-caryophyllale	f	2
	MH316579	Rhubarb	eudicot-caryophyllale	f	2
	MH316580	Rhubarb	eudicot-caryophyllale	f	2
	MH316583	Rhubarb	eudicot-caryophyllale	f	2
	MH316588	Rhubarb	eudicot-caryophyllale	f	2
	MH316595	Rhubarb	eudicot-caryophyllale	f	2
	MH316597	Rhubarb	eudicot-caryophyllale	f	2
	MG882691	Rhubarb	eudicot-caryophyllale	f	2
	MG882692	Rhubarb	eudicot-caryophyllale	f	2
	MH802015-12G4101	V. vinifera	eudicot-roside	b	2
	MH802021-12G490	V. vinifera	eudicot-roside	b	2
	MH802019-12G489	V. vinifera	eudicot-roside	b	2
	MH802017-12G421	V. vinifera	eudicot-roside	b	2
	MN599985-Co	V. vinifera	eudicot-roside	b	2
	X81815-SL	V. vinifera cv Syrah	eudicot-roside	b	2
	X81814-SU	V. vinifera cv Syrah	eudicot-roside	b	2

## Sheet: Table S9
			Fst	P-value
	ORF1	FR vs RoTW	0.047	< 0.000
		Old vs new	0.034	0.017
	ORF2	FR vs RoTW	0.070	< 0.000
		Old vs new	0.036	< 0.000
		Eu vs Am	0.044	< 0.000
		Eu vs As	0.205	< 0.000
		Am vs As	0.212	< 0.000
		FR vs IT	0.103	0.002
		FR vs Sl	0.245	0.001
		FR vs US-CA	0.114	< 0.000
		FR vs CH	0.263	< 0.000
		FR vs Feast	0.443	< 0.000
		FR vs CL	0.107	0.001
		IT vs Sl	0.165	0.011
		IT vs US-Ca	0.043	0.078
		IT vs CH	0.058	0.095
		IT vs Feast	0.309	0.002
		IT vs CL	0.064	0.003
		SL vs US-CA	0.181	< 0.000
		Sl vs CH	0.270	0.007
		Sl vs Feast	0.508	0.003
		Sl vs CL	0.1890	0.001
		US-CA vs CH	0.159	0.006
		US-CA vs Feast	0.364	< 0.000
		US-CA vs CL	0.051	0.029
		CH vs Feast	0.317	0.005
		CH vs CL	0.184	0.009
		Feast vs CL	0.378	< 0.000

## Sheet: Table S10
RNA1	RNA2	Sequence name	Research title	Release date	Authors
MN399680	MN399681	Cherry leaf roll virus isolate Salzlandkreis-1_18	Pea virome	May 2020	Gaafar et al.
MN399682	MN399683	Red clover nepovirus A isolate Landkreis Rostock_17	Pea virome	May 2020	Gaafar et al.
MN384981	MN384982	Raspberry ringspot virus isolate Lavandula 'Grosso'	Lavender harbors more viruses than previous thought	May 2020	Liefting et al.
MH898479	MH898478	Anemone nepovirus A isolate Won		Aug. 2020	Jo and Cho
MT507290	MT507291	Grapevine nepovirus A isolate 125	Discovery and genome characterization of a new Nepovirus infecting grapevine	Nov. 2020	Al Rwahnih et al.
MN253490	MN253491	Nepovirus sp. strain BJ		Janv. 2021	Li
LC577868	LC577869	Cycas necrotic stunt virus PO	Complete nucleotide sequence and genome structure of cycas necrotic stunt virus (CNSV) in Paeonia officinalis	Sept. 2020	Yoon et al.
MT210150	MT210151	Tobacco ringspot virus isolate Budblight	A defined-component system for the assessment of Tobacco ringspot virus satellite RNA function in vivo	May 2020	Pollack
MT563080	MT563081	Tobacco ringspot virus isolate IA-2-2017	Identification of Plant Viruses in Soybean using Metagenomic sequcening	Sept. 2020	Elmore et al.
MT563082	MT563083	Tobacco ringspot virus isolate IA-3-2017	Identification of Plant Viruses in Soybean using Metagenomic sequcening	Sept. 2020	Elmore et al.
MT563078	MT563079	Tobacco ringspot virus isolate IA-1-2017	Identification of Plant Viruses in Soybean using Metagenomic sequcening	Sept. 2020	Elmore et al.
MN504759	MN504772	Tobacco ringspot virus isolate CmTX-A		Feb. 2020	Tabara et al.
MN504760	MN504773	Tobacco ringspot virus isolate CmTX-B		Feb. 2020	Tabara et al.
MN504761	MN504774	Tobacco ringspot virus isolate CmTX-C		Feb. 2020	Tabara et al.
MN504762	MN504775	Tobacco ringspot virus isolate CmTX-D		Feb. 2020	Tabara et al.
MN504763	MN504776	Tobacco ringspot virus isolate CmTX-E		Feb. 2020	Tabara et al.
MN504764	MN504777	Tobacco ringspot virus isolate CmTX-F		Feb. 2020	Tabara et al.
MN504765	MN504778	Tobacco ringspot virus isolate CmTX-G		Feb. 2020	Tabara et al.
MN504766	MN504779	Tobacco ringspot virus isolate CmTX-H		Feb. 2020	Tabara et al.
MN504767	MN504780	Tobacco ringspot virus isolate CmTX-I		Feb. 2020	Tabara et al.
MN504768	MN504781	Tobacco ringspot virus isolate CmTX-J		Feb. 2020	Tabara et al.
MN504769	MN504782	Tobacco ringspot virus isolate CmTX-K		Feb. 2020	Tabara et al.
MN504770	MN504783	Tobacco ringspot virus isolate CmTX-L		Feb. 2020	Tabara et al.
MN504771	MN504784	Tobacco ringspot virus isolate CmTX-M		Feb. 2020	Tabara et al.
MT042825		Tobacco ringspot virus isolate YW	Molecular characterization of tobacco ringspot virus from Iris ensata	Sept. 2020	Yang et al.
MN718460	MN718461	Tomato black ring virus isolate TBRV-W	Complete genomes and satellite RNAs genetic variability of Tomato black ring virus isolates	Aug. 2020	Zarzynska-Nowak et al.
MN699698	MN699703	Tomato black ring virus isolate TBRV-AG	Complete genomes and satellite RNAs genetic variability of Tomato black ring virus isolates	Aug. 2020	Zarzynska-Nowak et al.
MN699699	MN699704	Tomato black ring virus isolate TBRV-K8	Complete genomes and satellite RNAs genetic variability of Tomato black ring virus isolates	Aug. 2020	Zarzynska-Nowak et al.
MN699701	MN699706	Tomato black ring virus isolate TBRV-S1	Complete genomes and satellite RNAs genetic variability of Tomato black ring virus isolates	Aug. 2020	Zarzynska-Nowak et al.
MN699700	MN699705	Tomato black ring virus isolate TBRV-M1	Complete genomes and satellite RNAs genetic variability of Tomato black ring virus isolates	Aug. 2020	Zarzynska-Nowak et al.
MN699702	MN699707	Tomato black ring virus isolate TBRV-SM2	Complete genomes and satellite RNAs genetic variability of Tomato black ring virus isolates	Aug. 2020	Zarzynska-Nowak et al.
MN240484	MN240485	Mulberry mosaic leaf roll associated virus isolate zjtx		Mars 2020	Hou
MH898503		Paeonia nepovirus A isolate Won		Aug. 2020	Jo and Cho
MN814315		Lycopersicon esculentum nepovirus strain pt077-sec-6	Virome of riverside phytocommunity ecosystem of an ancient canal	May 2020	Yang et al.
